# Supplementary material for: Thermodynamics and Equations of State of Iron to 350 GPa and 6000 K
Source: Sci Rep. 2017 Mar 6;7:41863. doi: 10.1038/srep41863 (PMC5338021; doi:10.1038/srep41863)
Supplement: Supplementary Dataset 1 [file srep41863-s2.xls]

## Sheet: VOLUME calculation
0	Uo		bcc-Fe		x	V	Ex	FreeEnergy	Entropy	InEnergy	GibbsEnergy	Enthalpy	Cv	Px	Pthermal	Preal	KTthermal	x^(1/3)	KTx	KT	dPdT	alpha	Cp	Ks	gam	gamV
1	nn
0.7092	Vo	7.87507	ρo
1640	Ko	55.85	mw
5.5	kk
2	k	6.75	η
303	QE
3	mE
1.736	γo
1.125	β
0	γ∞
2.22	Bo
1	p
198	eo	8.31451	R
1	g	298.15	To
TK	Pbar	PGPa			x	V Jbar-1	Ex	FreeEnergy	Entropy	InEnergy	GibbsEnergy	Enthalpy	Cv	Px	Pthermal	Preal	KTthermal	x^(1/3)	KTx	KT	dPdT	alpha	Cp	Ks	gam	gamV
10	1	0.0001			0.993594	0.704657	24.1973	3546.54	0.0490771	3547.03	3547.24	3547.73	0.0490876	10727	-10726	0.999993	12079.5	0.99786	1.69866e+06	1.71074e+06	0.0696393	4.07071e-08	0.0490876	1.71074e+06	0.999679	1.72349
50	1	0.0001			0.993623	0.704677	23.9803	3537.92	0.634765	3569.66	3538.62	3570.36	2.29992	10678.1	-10677.1	1.00001	11712.4	0.99787	1.6984e+06	1.71011e+06	5.36856	3.13931e-06	2.30051	1.71055e+06	1.64488	1.72355
100	1	0.0001			0.994148	0.70505	20.168	3402.62	5.44531	3947.15	3403.32	3947.85	12.5569	9781.41	-9780.41	1	8467.26	0.998046	1.69352e+06	1.70199e+06	30.1715	1.77272e-05	12.5946	1.7071e+06	1.69408	1.72458
200	1	0.0001			0.996716	0.706871	6.31716	2225.97	17.7468	5775.33	2226.68	5776.04	21.7407	5443.87	-5442.87	1	2948.64	0.998904	1.66985e+06	1.6728e+06	51.8716	3.10088e-05	21.9681	1.6903e+06	1.68653	1.72959
298.15	1	0.0001			0.999999	0.7092	2.16215e-07	2.16215e-07	27.199	8109.37	0.709194	8110.08	24.7928	0.999992	0	0.999992	0	1	1.64001e+06	1.64001e+06	58.1394	3.54507e-05	25.2286	1.66883e+06	1.66308	1.736
300	1	0.0001			1.00007	0.709246	0.00245895	-50.4627	27.3552	8156.08	-49.7535	8156.79	24.8341	-106.627	107.627	1.00001	-43.2713	1.00002	1.63941e+06	1.63937e+06	58.2122	3.55089e-05	25.2739	1.6684e+06	1.6625	1.73613
391	1	0.0001			1.00342	0.711622	6.73442	-2866.23	34.3105	10549.2	-2865.52	10549.9	26.6248	-5539.78	5540.78	0.999994	-1849.31	1.00114	1.60944e+06	1.60759e+06	60.8732	3.78661e-05	27.2662	1.64631e+06	1.62701	1.74267
400	1	0.0001			1.00376	0.711866	8.14849	-3177.83	34.9331	10795.4	-3177.12	10796.1	26.7899	-6089.18	6090.18	1	-2001.46	1.00125	1.6064e+06	1.6044e+06	61.0685	3.80632e-05	27.4517	1.64403e+06	1.62272	1.74334
450	1	0.0001			1.0057	0.71324	18.6429	-5007.92	38.2261	12193.8	-5007.21	12194.6	27.7117	-9171.89	9172.89	0.999996	-2786.63	1.0019	1.5893e+06	1.58651e+06	62.0208	3.90926e-05	28.4899	1.63106e+06	1.59628	1.74713
500	1	0.0001			1.00769	0.714653	33.8138	-6996.53	41.2834	13645.2	-6995.81	13645.9	28.6766	-12299.4	12300.4	1.00001	-3490.71	1.00256	1.57189e+06	1.5684e+06	62.809	4.00466e-05	29.5753	1.61755e+06	1.56527	1.75102
550	1	0.0001			1.00973	0.716102	53.9317	-9133.2	44.1564	15152.8	-9132.48	15153.5	29.722	-15465	15466	1.00001	-4134.63	1.00323	1.5542e+06	1.55007e+06	63.4886	4.09586e-05	30.7462	1.60348e+06	1.52965	1.75502
600	1	0.0001			1.01182	0.717586	79.2616	-11409.8	46.8859	16721.8	-11409.1	16722.5	30.8797	-18664	18665	0.999993	-4732.78	1.00393	1.53626e+06	1.53153e+06	64.0935	4.18494e-05	32.0346	1.58881e+06	1.48941	1.75911
650	1	0.0001			1.01397	0.719105	110.07	-13820	49.5057	18358.7	-13819.2	18359.5	32.181	-21893.2	21894.2	1.00001	-5295.3	1.00463	1.51808e+06	1.51279e+06	64.6457	4.27329e-05	33.4722	1.57349e+06	1.44455	1.7633
700	1	0.0001			1.01616	0.720659	146.631	-16359	52.0444	20072.1	-16358.3	20072.8	33.6617	-25150.5	25151.5	1	-5829.55	1.00536	1.49967e+06	1.49384e+06	65.1595	4.36188e-05	35.0955	1.55747e+06	1.39499	1.76759
750	1	0.0001			1.0184	0.722248	189.225	-19023.5	54.5275	21872.2	-19022.8	21872.9	35.369	-28434.1	28435.1	0.999995	-6341.02	1.0061	1.48103e+06	1.47469e+06	65.6449	4.45144e-05	36.9519	1.54069e+06	1.34049	1.77197
800	1	0.0001			1.02069	0.723874	238.148	-21811.2	56.9793	23772.2	-21810.5	23773	37.37	-31742.9	31743.9	0.999995	-6833.83	1.00685	1.46217e+06	1.45534e+06	66.1087	4.5425e-05	39.1091	1.52306e+06	1.28055	1.77646
850	1	0.0001			1.02304	0.725537	293.707	-24721.3	59.4248	25789.8	-24720.6	25790.5	39.7679	-35075.8	35076.8	1.00001	-7311.18	1.00762	1.44309e+06	1.43578e+06	66.5559	4.63553e-05	41.6705	1.50447e+06	1.21427	1.78105
900	1	0.0001			1.02543	0.727238	356.227	-27754.1	61.892	27948.7	-27753.3	27949.4	42.7262	-38432.1	38433.1	1	-7775.56	1.00841	1.42379e+06	1.41601e+06	66.9902	4.73091e-05	44.8005	1.48476e+06	1.14023	1.78575
925	1	0.0001			1.02665	0.728103	390.204	-29317	63.1443	29091.5	-29316.3	29092.2	44.4934	-40118.9	40119.9	0.999991	-8003.52	1.00881	1.41405e+06	1.40605e+06	67.2034	4.7796e-05	46.6567	1.47441e+06	1.09974	1.78814
950	1	0.0001			1.02789	0.728978	426.05	-30911.5	64.4159	30283.7	-30910.7	30284.4	46.5123	-41811.4	41812.4	0.999995	-8228.95	1.00921	1.40426e+06	1.39603e+06	67.4143	4.829e-05	48.7668	1.4637e+06	1.05657	1.79056
975	1	0.0001			1.02914	0.729863	463.812	-32538	65.7132	31532.4	-32537.3	31533.1	48.8442	-43509.5	43510.5	0.999996	-8452.04	1.00962	1.39441e+06	1.38596e+06	67.6232	4.87916e-05	51.1921	1.45258e+06	1.01047	1.793
1000	1	0.0001			1.0304	0.730758	503.537	-34197.4	67.0439	32846.5	-34196.7	32847.3	51.568	-45213.2	45214.2	1.00001	-8672.95	1.01003	1.38451e+06	1.37584e+06	67.8303	4.93011e-05	54.0117	1.44104e+06	0.961208	1.79548
1010	1	0.0001			1.03091	0.73112	519.988	-34870.5	67.5876	33392.9	-34869.8	33393.6	52.7891	-45896.2	45897.2	0.999993	-8760.74	1.0102	1.38053e+06	1.37177e+06	67.9127	4.95072e-05	55.2718	1.43629e+06	0.940578	1.79648
1020	1	0.0001			1.03142	0.731482	536.763	-35549.2	68.1387	33952.3	-35548.4	33953	54.0966	-46580.1	46581.1	0.99999	-8848.22	1.01037	1.37655e+06	1.3677e+06	67.9948	4.97148e-05	56.6187	1.43146e+06	0.91941	1.79748
1030	1	0.0001			1.03193	0.731847	553.867	-36233.3	68.698	34525.6	-36232.6	34526.3	55.4991	-47264.9	47265.9	1.00001	-8935.39	1.01053	1.37255e+06	1.36362e+06	68.0767	4.99236e-05	58.061	1.42656e+06	0.897703	1.79849
1035	1	0.0001			1.03219	0.73203	562.543	-36577.5	68.981	34817.8	-36576.8	34818.5	56.2388	-47607.6	47608.6	1	-8978.86	1.01062	1.37055e+06	1.36157e+06	68.1175	5.00286e-05	58.8208	1.42408e+06	0.886648	1.79899
1040	1	0.0001			1.03245	0.732213	571.302	-36923.2	69.2663	35113.8	-36922.4	35114.6	57.0059	-47950.6	47951.6	1.00001	-9022.26	1.0107	1.36855e+06	1.35952e+06	68.1583	5.01339e-05	59.608	1.42158e+06	0.87546	1.7995
1042	1	0.0001			1.03255	0.732287	574.829	-37061.8	69.3812	35233.4	-37061.1	35234.1	57.3207	-48087.8	48088.8	1	-9039.6	1.01074	1.36774e+06	1.3587e+06	68.1746	5.01762e-05	59.9309	1.42058e+06	0.870948	1.7997
1043	1	0.0001			1.0326	0.732323	576.596	-37131.1	69.4387	35293.3	-37130.4	35294.1	57.4797	-48156.4	48157.4	1.00001	-9048.26	1.01075	1.36734e+06	1.3583e+06	68.1828	5.01973e-05	60.0939	1.42007e+06	0.868686	1.79981
1043	1	0.0001			1.0326	0.732323	576.599	-37131.3	69.4388	35293.4	-37130.6	35294.2	49.2408	-48156.5	48157.5	1.00001	-9048.27	1.01075	1.36734e+06	1.35829e+06	68.1828	5.01973e-05	51.855	1.43041e+06	1.01403	1.79981
1046	1	0.0001			1.03276	0.732434	581.924	-37339.8	69.587	35448.2	-37339	35448.9	48.7318	-48362.4	48363.4	1	-9074.24	1.0108	1.36614e+06	1.35707e+06	68.2072	5.02608e-05	51.3582	1.4302e+06	1.02515	1.80011
1048	1	0.0001			1.03286	0.732507	585.491	-37479	69.6848	35550.6	-37478.3	35551.3	48.4054	-48499.7	48500.7	1.00001	-9091.55	1.01084	1.36534e+06	1.35624e+06	68.2235	5.03032e-05	51.0399	1.43006e+06	1.03241	1.80031
1050	1	0.0001			1.03297	0.732581	589.072	-37618.5	69.7818	35652.4	-37617.8	35653.1	48.0889	-48637.1	48638.1	0.999999	-9108.84	1.01087	1.36453e+06	1.35542e+06	68.2398	5.03457e-05	50.7316	1.42991e+06	1.03956	1.80052
1055	1	0.0001			1.03323	0.732766	598.083	-37968	70.021	35904.2	-37967.3	35904.9	47.3388	-48980.7	48981.7	0.999994	-9152.03	1.01096	1.36252e+06	1.35337e+06	68.2804	5.04521e-05	50.002	1.42951e+06	1.05692	1.80103
1060	1	0.0001			1.03349	0.732951	607.18	-38318.7	70.2558	36152.5	-38318	36153.2	46.643	-49324.5	49325.5	0.999991	-9195.14	1.01104	1.36051e+06	1.35131e+06	68.321	5.05589e-05	49.3267	1.42906e+06	1.0736	1.80154
1070	1	0.0001			1.03401	0.733322	625.63	-39023.6	70.7132	36639.6	-39022.8	36640.3	45.3947	-50012.8	50013.8	1	-9281.17	1.01121	1.35648e+06	1.3472e+06	68.402	5.07736e-05	48.1198	1.42807e+06	1.10499	1.80257
1080	1	0.0001			1.03454	0.733695	644.424	-39732.9	71.1559	37115.4	-39732.2	37116.2	44.3098	-50702	50703	0.999994	-9366.93	1.01138	1.35244e+06	1.34307e+06	68.4828	5.09898e-05	47.0768	1.42694e+06	1.13396	1.8036
1090	1	0.0001			1.03507	0.73407	663.567	-40446.6	71.5855	37581.5	-40445.9	37582.3	43.3613	-51392	51393	1.00001	-9452.43	1.01156	1.34839e+06	1.33893e+06	68.5635	5.12076e-05	46.1705	1.42568e+06	1.16072	1.80464
1100	1	0.0001			1.0356	0.734447	683.062	-41164.6	72.0034	38039.2	-41163.9	38039.9	42.5271	-52083	52084	1.00001	-9537.68	1.01173	1.34432e+06	1.33479e+06	68.6439	5.14269e-05	45.3791	1.4243e+06	1.18549	1.80568
1125	1	0.0001			1.03694	0.735397	733.362	-42977.3	73.0046	39152.8	-42976.6	39153.6	40.8331	-53814	53815	1.00001	-9749.73	1.01216	1.33413e+06	1.32438e+06	68.8444	5.19822e-05	43.7939	1.42041e+06	1.23987	1.80831
1150	1	0.0001			1.03829	0.736359	785.94	-44814.4	73.9537	40232.3	-44813.6	40233.1	39.5511	-55550.5	55551.5	0.999991	-9960.34	1.01261	1.32388e+06	1.31392e+06	69.0438	5.25479e-05	42.6235	1.41599e+06	1.28545	1.81097
1175	1	0.0001			1.03967	0.737332	840.855	-46674.6	74.8605	41286.4	-46673.9	41287.2	38.557	-57292.4	57293.4	0.999994	-10169.6	1.01305	1.31357e+06	1.3034e+06	69.2424	5.31244e-05	41.7439	1.41113e+06	1.32413	1.81366
1185	1	0.0001			1.04022	0.737725	863.489	-47425	75.213	41702.4	-47424.3	41703.1	38.2212	-57990.6	57991.6	1	-10252.9	1.01323	1.30943e+06	1.29918e+06	69.3216	5.33581e-05	41.4548	1.40909e+06	1.33801	1.81475
1185	1	0.0001			1.04022	0.737725	863.489	-47425	75.213	41702.4	-47424.3	41703.1	38.2212	-57990.6	57991.6	1	-10252.9	1.01323	1.30943e+06	1.29918e+06	69.3216	5.33581e-05	41.4548	1.40909e+06	1.33801	1.81475
1200	1	0.0001			1.04106	0.738317	898.168	-48557.1	75.732	42321.3	-48556.4	42322	37.7715	-59039.6	59040.6	0.999998	-10377.6	1.0135	1.3032e+06	1.29282e+06	69.4402	5.37121e-05	41.076	1.40593e+06	1.35734	1.81639
1250	1	0.0001			1.04389	0.740325	1020.24	-52385.6	77.389	44350.7	-52384.8	44351.4	36.6328	-62550.2	62551.2	0.999999	-10789.9	1.01442	1.28227e+06	1.27148e+06	69.8338	5.49231e-05	40.1822	1.39468e+06	1.41129	1.82194
1300	1	0.0001			1.04679	0.742384	1152.69	-56294.5	78.9543	46346.1	-56293.8	46346.8	35.88	-66082.3	66083.3	1	-11198	1.01536	1.26109e+06	1.2499e+06	70.225	5.61846e-05	39.6879	1.38255e+06	1.45301	1.82765
1350	1	0.0001			1.04977	0.744497	1296.07	-60279.8	80.4472	48323.9	-60279.1	48324.6	35.3806	-69635.6	69636.6	1.00001	-11602.1	1.01632	1.23966e+06	1.22806e+06	70.6142	5.75008e-05	39.4616	1.36971e+06	1.4859	1.8335
1400	1	0.0001			1.05283	0.746666	1451	-64338.2	81.8812	50295.5	-64337.5	50296.2	35.0581	-73210.4	73211.4	0.999999	-12002.8	1.01731	1.21796e+06	1.20596e+06	71.002	5.8876e-05	39.4279	1.35627e+06	1.5122	1.83951
1450	1	0.0001			1.05597	0.748894	1618.13	-68467.1	83.2664	52269.1	-68466.4	52269.9	34.8645	-76806.5	76807.5	0.999996	-12400.2	1.01832	1.19599e+06	1.18359e+06	71.3885	6.03153e-05	39.5401	1.34232e+06	1.53344	1.84569
1500	1	0.0001			1.0592	0.751184	1798.18	-72664.2	84.6104	54251.4	-72663.4	54252.1	34.7679	-80424.1	80425.1	1	-12794.7	1.01936	1.17374e+06	1.16094e+06	71.7741	6.18239e-05	39.7678	1.3279e+06	1.55073	1.85204
1550	1	0.0001			1.06252	0.753539	1991.9	-76927.6	85.9194	56247.5	-76926.8	56248.2	34.7462	-84063	84064	1	-13186.6	1.02042	1.1512e+06	1.13801e+06	72.1589	6.34079e-05	40.0902	1.31304e+06	1.56491	1.85857
1600	1	0.0001			1.06594	0.755963	2200.12	-81255.6	87.1984	58261.7	-81254.9	58262.5	34.7833	-87723.6	87724.6	0.999996	-13575.9	1.02151	1.12836e+06	1.11478e+06	72.5431	6.50739e-05	40.4931	1.29778e+06	1.57662	1.8653
1650	1	0.0001			1.06946	0.75846	2423.75	-85647	88.4515	60298	-85646.2	60298.7	34.8674	-91405.7	91406.7	0.999998	-13963	1.02264	1.10521e+06	1.09124e+06	72.927	6.68293e-05	40.9666	1.28213e+06	1.58636	1.87223
1667	1	0.0001			1.07068	0.759326	2503.47	-87154.2	88.8723	60995.9	-87153.5	60996.6	34.9051	-92662.6	92663.6	0.999993	-14094.1	1.02303	1.09726e+06	1.08317e+06	73.0575	6.7448e-05	41.1424	1.27672e+06	1.5893	1.87464
1667	1	0.0001			1.07068	0.759326	2503.47	-87154.2	88.8723	60995.9	-87153.5	60996.6	34.9051	-92662.6	92663.6	0.999993	-14094.1	1.02303	1.09726e+06	1.08317e+06	73.0575	6.7448e-05	41.1424	1.27672e+06	1.5893	1.87464
1700	1	0.0001			1.07309	0.761033	2663.78	-90100.4	89.6823	62359.5	-90099.7	62360.2	34.9896	-95109.6	95110.6	1	-14347.8	1.02379	1.08173e+06	1.06738e+06	73.3107	6.86825e-05	41.5039	1.26611e+06	1.59453	1.87938
1750	1	0.0001			1.07683	0.763688	2921.26	-94614.9	90.8938	64449.3	-94614.1	64450.1	35.1431	-98835.4	98836.4	1.00001	-14730.7	1.02498	1.05792e+06	1.04319e+06	73.6943	7.0643e-05	42.1007	1.24972e+06	1.60144	1.88676
1800	1	0.0001			1.0807	0.76643	3197.4	-99189.5	92.0889	66570.5	-99188.8	66571.2	35.3227	-102583	102584	1	-15111.6	1.02621	1.03377e+06	1.01866e+06	74.078	7.27213e-05	42.7545	1.23298e+06	1.60734	1.89438
1900	1	0.0001			1.08883	0.772196	3810.93	-108516	94.439	70917.9	-108516	70918.6	35.7447	-110146	110147	1	-15868.1	1.02877	984342	968474	74.8461	7.72825e-05	44.2312	1.19841e+06	1.61691	1.91042
2000	1	0.0001			1.09755	0.778385	4516.52	-118076	96.7503	75424.5	-118075	75425.3	36.2324	-117798	117799	0.999996	-16617.9	1.03151	933310	916692	75.616	8.24878e-05	45.9426	1.16236e+06	1.62447	1.92765

## Sheet: PRESSURE calculation
0	Uo		bcc-Fe			x	V	Ex	FreeEnergy	Entropy	InEnergy	GibbsEnergy	Enthalpy	Cv	Px	Pthermal	Preal	KTthermal	x^(1/3)	KTx	KT	dPdT	alpha	Cp	Ks	gam	gamV
1	nn
0.7092	Vo	7.87507	ρo
1640	Ko	55.85	mw
5.5	kk
2	k	6.75	η
303	QE
3	mE
1.736	γo
1.125	β
0	γ∞
2.22	Bo
1	p
198	eo	8.31451	R
1	g	298.15	To
TK	V cm3mol-1				PGPa	x=V/V0	V Jbar-1	Ex	FreeEnergy	Entropy	InEnergy	GibbsEnergy	Enthalpy	Cv	Px	Pthermal	Preal	KTthermal	x^(1/3)	KTx	KT	dPdT	alpha	Cp	Ks	gam	gamV
300	7.092				0.0107624	1	0.7092	0	-50.4602	27.3525	8155.28	25.8667	8231.61	24.8336	0	107.624	107.624	-43.2746	1	1.64e+06	1.63996e+06	58.2107	3.54952e-05	25.2732	1.66899e+06	1.66239	1.736
300	6.7374				9.6876	0.95	0.67374	1623.96	1577.28	25.3098	9170.21	66846.5	74439.5	24.4008	96770.7	105.338	96876	-45.8408	0.983048	2.14909e+06	2.14904e+06	56.9795	2.65139e-05	24.7062	2.17594e+06	1.57328	1.63866
300	6.3828				23.003	0.9	0.63828	7291.61	7248.61	23.3131	14242.6	154072	161066	23.9119	229927	102.79	230030	-48.3557	0.965489	2.79696e+06	2.79691e+06	55.6077	1.98818e-05	24.1236	2.82167e+06	1.48434	1.54196
300	6.0282				41.2837	0.85	0.60282	18515.2	18475.8	21.3679	24886.2	267342	273753	23.3605	412738	99.957	412837	-50.73	0.947268	3.62631e+06	3.62626e+06	54.0819	1.4914e-05	23.5064	3.6489e+06	1.39559	1.44593
300	5.6736				66.4022	0.8	0.56736	37368.1	37332.1	19.4796	43176	414071	419915	22.7405	663925	96.8149	664022	-52.8561	0.928318	4.69541e+06	4.69536e+06	52.3897	1.11578e-05	22.84	4.7159e+06	1.30709	1.3506
300	5.319				101.039	0.75	0.5319	66721.1	66688.5	17.6545	71984.9	604112	609409	22.0459	1.01029e+06	93.344	1.01039e+06	-54.6095	0.90856	6.08497e+06	6.08492e+06	50.5203	8.30255e-06	22.1128	6.10339e+06	1.2189	1.25601
300	4.9644				149.093	0.7	0.49644	110597	110567	15.8989	115337	850725	855495	21.2718	1.49084e+06	89.5297	1.49093e+06	-55.8526	0.887904	7.90855e+06	7.90849e+06	48.4656	6.1283e-06	21.316	7.92494e+06	1.13109	1.16221
300	4.6098				216.349	0.65	0.46098	174710	174683	14.2196	178949	1.17201e+06	1.17627e+06	20.4145	2.1634e+06	85.364	2.16349e+06	-56.4416	0.866239	1.03289e+07	1.03288e+07	46.2213	4.47497e-06	20.4431	1.03433e+07	1.04372	1.06925
300	4.2552				311.567	0.6	0.42552	267312	267289	12.6231	271076	1.59307e+06	1.59686e+06	19.4722	3.11559e+06	80.8488	3.11567e+06	-56.2357	0.843433	1.35842e+07	1.35841e+07	43.7881	3.22347e-06	19.4902	1.35967e+07	0.956889	0.977169

## Sheet: Fig
																																		Komabayashi, Fei, 2010
																																	300	31.6
																																	500	35.2
																																	1800	58.6
																																					30296.4	16523.5
																																					30296.4	30296.4
																																					17465.3	543.894
