# Supplementary material for: Thermodynamics and Equations of State of Iron to 350 GPa and 6000 K
Source: Sci Rep. 2017 Mar 6;7:41863. doi: 10.1038/srep41863 (PMC5338021; doi:10.1038/srep41863)
Supplement: Supplementary Dataset 2 [file srep41863-s3.xls]

## Sheet: VOLUME calculation
4470	Uo		fcc-Fe		x	V	Ex	FreeEnergy	Entropy	InEnergy	GibbsEnergy	Enthalpy	Cv	Px	Pthermal	Preal	KTthermal	x^(1/3)	KTx	KT	dPdT	alpha	Cp	Ks	gam	gamV
1	nn
0.69285	Vo	8.06091	ρo
1462	Ko	55.85	mw
4.67	kk
2	k	5.505	η
222.5	QE
3	mE
2.203	γo
0.01	β
0	γ∞
1e-07	Bo
1	p
198	eo	8.31451	R
0.5	g	298.15	To
TK	Pbar	PGPa			x	V Jbar-1	Ex	FreeEnergy	Entropy	InEnergy	GibbsEnergy	Enthalpy	Cv	Px	Pthermal	Preal	KTthermal	x^(1/3)	KTx	KT	dPdT	alpha	Cp	Ks	gam	gamV
10	1	0.0001			0.98933	0.685458	58.8368	9409.02	0.0491241	9409.52	9409.71	9410.2	0.0491257	16080	-16079	0.999995	-752.498	0.996431	1.53647e+06	1.53572e+06	0.0358383	2.33365e-08	0.0491257	1.53572e+06	0.500057	2.20276
20	1	0.0001			0.989331	0.685458	58.8314	9408.28	0.10174	9410.32	9408.97	9411	0.134811	16079.2	-16078.2	1.00001	-756.765	0.996431	1.53647e+06	1.53571e+06	0.189164	1.23176e-07	0.134811	1.53572e+06	0.961817	2.20276
30	1	0.0001			0.989337	0.685462	58.7605	9406.68	0.255359	9414.34	9407.37	9415.03	0.872372	16069.4	-16068.4	1.00001	-876.625	0.996433	1.53642e+06	1.53555e+06	2.43732	1.58726e-06	0.872452	1.53569e+06	1.91511	2.20276
50	1	0.0001			0.989458	0.685546	57.4222	9389.96	1.71649	9475.78	9390.64	9476.47	5.8031	15881.6	-15880.6	0.999993	-2102.58	0.996474	1.53556e+06	1.53346e+06	18.0361	1.17617e-05	5.81037	1.53538e+06	2.13069	2.20277
66.99	1	0.0001			0.989743	0.685743	54.3364	9341.49	4.11084	9616.87	9342.17	9617.56	10.6396	15440.7	-15439.7	0.999999	-3635.97	0.996569	1.53353e+06	1.5299e+06	33.3597	2.18052e-05	10.673	1.5347e+06	2.15009	2.20277
67.01	1	0.0001			0.989743	0.685743	54.3318	9341.4	4.11403	9617.08	9342.09	9617.77	10.6448	15440	-15439	0.999993	-3637.71	0.996569	1.53353e+06	1.52989e+06	33.376	2.18159e-05	10.6782	1.5347e+06	2.1501	2.20277
80	1	0.0001			0.990065	0.685967	50.9418	9274.09	6.276	9776.17	9274.77	9776.85	13.6342	14941.4	-14940.4	1	-4669.53	0.996677	1.53124e+06	1.52657e+06	42.8064	2.80409e-05	13.7001	1.53394e+06	2.15368	2.20278
100	1	0.0001			0.990695	0.686403	44.6367	9114.06	9.72587	10086.6	9114.74	10087.3	16.9991	13969.5	-13968.5	0.999999	-5785.01	0.996889	1.52677e+06	1.52098e+06	53.3338	3.50653e-05	17.1275	1.53247e+06	2.15355	2.20279
209.17	1	0.0001			0.995468	0.68971	10.4921	7141.74	25.3498	12444.2	7142.43	12444.9	23.7071	6711.61	-6710.61	1	-4665.16	0.998487	1.49323e+06	1.48857e+06	73.1745	4.91576e-05	24.226	1.52115e+06	2.12886	2.2029
298.19	1	0.0001			1	0.692851	1.01704e-06	4468.63	34.2906	14693.7	4469.32	14694.4	25.2905	-2.07175	3.07174	0.999993	2.40653	1	1.46199e+06	1.46199e+06	76.7941	5.2527e-05	26.1238	1.51017e+06	2.10383	2.203
300	1	0.0001			1.0001	0.692917	0.00471942	4406.42	34.4488	14741.1	4407.11	14741.7	25.3131	-141.102	142.102	1.00001	111.509	1.00003	1.46134e+06	1.46145e+06	76.8367	5.25756e-05	26.1529	1.50994e+06	2.10332	2.203
391	1	0.0001			1.00499	0.696307	12.4899	937.074	41.5423	17180.1	937.77	17180.8	26.2312	-7192.18	7193.18	1.00001	5994.04	1.00166	1.42828e+06	1.43428e+06	78.2603	5.45643e-05	27.3938	1.49784e+06	2.07742	2.20311
400	1	0.0001			1.00548	0.696649	15.0738	560.373	42.1669	17427.1	561.07	17427.8	26.306	-7893.83	7894.83	1.00001	6607.11	1.00182	1.42498e+06	1.43159e+06	78.3486	5.47285e-05	27.5009	1.49661e+06	2.07487	2.20312
450	1	0.0001			1.00826	0.698574	34.0286	-1631.11	45.4391	18816.5	-1630.41	18817.2	26.6908	-11798.6	11799.6	1	10079.3	1.00275	1.40655e+06	1.41663e+06	78.7373	5.55809e-05	28.0665	1.48964e+06	2.06078	2.20318
500	1	0.0001			1.01109	0.700531	60.9681	-3978.76	48.4239	20233.2	-3978.06	20233.9	27.0382	-15709.3	15710.3	1.00001	13635.9	1.00368	1.388e+06	1.40164e+06	79.0006	5.6363e-05	28.5978	1.48249e+06	2.04682	2.20324
550	1	0.0001			1.01396	0.702522	96.133	-6469.59	51.1737	21675.9	-6468.89	21676.6	27.3612	-19620.3	19621.3	0.999992	17249.6	1.00463	1.36937e+06	1.38662e+06	79.1807	5.71032e-05	29.1082	1.47516e+06	2.03303	2.20331
600	1	0.0001			1.01688	0.704543	139.752	-9092.88	53.7278	23143.8	-9092.17	23144.5	27.6679	-23527.8	23528.8	1.00001	20901.4	1.00559	1.35068e+06	1.37158e+06	79.3033	5.7819e-05	29.6062	1.46766e+06	2.0194	2.20337
650	1	0.0001			1.01984	0.706595	192.05	-11839.6	56.117	24636.4	-11838.9	24637.1	27.9633	-27429	27430	1	24578.3	1.00657	1.33192e+06	1.3565e+06	79.3847	5.85218e-05	30.097	1.46e+06	2.00595	2.20343
700	1	0.0001			1.02284	0.708678	253.249	-14702.2	58.3653	26153.5	-14701.5	26154.2	28.2507	-31321.8	31322.8	1.00001	28270.6	1.00756	1.31311e+06	1.34138e+06	79.4355	5.92192e-05	30.5843	1.45218e+06	1.99266	2.2035
750	1	0.0001			1.0259	0.710792	323.575	-17674.1	60.492	27694.8	-17673.4	27695.5	28.5325	-35204.7	35205.7	0.999993	31971.3	1.00856	1.29426e+06	1.32623e+06	79.4632	5.99166e-05	31.0706	1.44421e+06	1.97956	2.20356
800	1	0.0001			1.02899	0.712937	403.257	-20749.7	62.5127	29260.5	-20749	29261.2	28.8102	-39076.2	39077.2	1	35674.7	1.00957	1.27536e+06	1.31104e+06	79.4726	6.0618e-05	31.5578	1.43607e+06	1.96663	2.20363
850	1	0.0001			1.03213	0.715114	492.529	-23923.9	64.4406	30850.6	-23923.2	30851.4	29.0849	-42935.3	42936.3	0.999999	39376.8	1.0106	1.25643e+06	1.29581e+06	79.4674	6.13264e-05	32.0472	1.42779e+06	1.95387	2.2037
900	1	0.0001			1.03532	0.717323	591.633	-27192.4	66.2863	32465.3	-27191.6	32466	29.3576	-46781.2	46782.2	1.00001	43074	1.01164	1.23747e+06	1.28054e+06	79.4502	6.20443e-05	32.5399	1.41935e+06	1.94129	2.20376
925	1	0.0001			1.03693	0.718439	644.949	-28860.7	67.1812	33281.9	-28860	33282.6	29.4933	-48698.8	48699.8	1.00001	44919.9	1.01216	1.22797e+06	1.27289e+06	79.4377	6.24073e-05	32.7878	1.41508e+06	1.93506	2.2038
950	1	0.0001			1.03856	0.719564	700.816	-30551.3	68.0589	34104.7	-30550.6	34105.4	29.6287	-50612.8	50613.8	1	46763.5	1.01269	1.21847e+06	1.26523e+06	79.4229	6.27735e-05	33.0368	1.41077e+06	1.92887	2.20383
975	1	0.0001			1.04019	0.720698	759.267	-32263.6	68.9203	34933.7	-32262.8	34934.5	29.7639	-52523.2	52524.2	1.00001	48604.7	1.01322	1.20896e+06	1.25756e+06	79.406	6.31429e-05	33.2871	1.40642e+06	1.92272	2.20387
1000	1	0.0001			1.04184	0.72184	820.335	-33997.2	69.7662	35769.1	-33996.5	35769.8	29.8989	-54429.7	54430.7	0.999993	50443.2	1.01376	1.19944e+06	1.24988e+06	79.3871	6.35158e-05	33.5386	1.40203e+06	1.91662	2.2039
1010	1	0.0001			1.0425	0.722299	845.503	-34696.5	70.1005	36105	-34695.8	36105.7	29.9528	-55191.2	55192.2	0.999992	51177.7	1.01397	1.19563e+06	1.2468e+06	79.379	6.36659e-05	33.6397	1.40027e+06	1.91419	2.20392
1020	1	0.0001			1.04317	0.72276	871.096	-35399.2	70.4324	36441.9	-35398.5	36442.6	30.0068	-55952.1	55953.1	0.999996	51911.8	1.01419	1.19182e+06	1.24373e+06	79.3706	6.38167e-05	33.7409	1.3985e+06	1.91176	2.20393
1030	1	0.0001			1.04384	0.723222	897.118	-36105.2	70.7621	36779.8	-36104.4	36780.5	30.0607	-56712.3	56713.3	1.00001	52645.3	1.0144	1.188e+06	1.24065e+06	79.3619	6.39681e-05	33.8424	1.39672e+06	1.90934	2.20395
1035	1	0.0001			1.04417	0.723453	910.291	-36459.4	70.9261	36949.1	-36458.7	36949.8	30.0876	-57092.2	57093.2	0.999995	53011.9	1.01451	1.1861e+06	1.23911e+06	79.3574	6.4044e-05	33.8932	1.39583e+06	1.90814	2.20395
1040	1	0.0001			1.0445	0.723685	923.571	-36814.4	71.0895	37118.7	-36813.7	37119.4	30.1146	-57472	57473	0.999999	53378.4	1.01462	1.18419e+06	1.23757e+06	79.3529	6.412e-05	33.9441	1.39494e+06	1.90693	2.20396
1042	1	0.0001			1.04464	0.723778	928.913	-36956.7	71.1548	37186.6	-36955.9	37187.3	30.1253	-57623.8	57624.8	0.999996	53524.9	1.01466	1.18343e+06	1.23695e+06	79.3511	6.41505e-05	33.9644	1.39458e+06	1.90645	2.20396
1043	1	0.0001			1.04471	0.723824	931.588	-37027.8	71.1873	37220.5	-37027	37221.3	30.1307	-57699.6	57700.6	0.999994	53598.1	1.01469	1.18305e+06	1.23664e+06	79.3502	6.41658e-05	33.9746	1.39441e+06	1.90621	2.20396
1043	1	0.0001			1.04471	0.723824	931.593	-37027.9	71.1874	37220.6	-37027.2	37221.3	30.1307	-57699.8	57700.8	0.999997	53598.3	1.01469	1.18304e+06	1.23664e+06	79.3502	6.41658e-05	33.9746	1.39441e+06	1.90621	2.20396
1046	1	0.0001			1.04491	0.723964	939.65	-37241.5	71.285	37322.5	-37240.8	37323.3	30.1469	-57927.4	57928.4	0.999998	53818	1.01475	1.1819e+06	1.23572e+06	79.3474	6.42115e-05	34.0052	1.39387e+06	1.90549	2.20397
1048	1	0.0001			1.04504	0.724057	945.044	-37384.2	71.35	37390.6	-37383.4	37391.3	30.1577	-58079.2	58080.2	1	53964.4	1.01479	1.18114e+06	1.2351e+06	79.3455	6.42421e-05	34.0256	1.39351e+06	1.90501	2.20397
1050	1	0.0001			1.04518	0.72415	950.456	-37526.9	71.4148	37458.7	-37526.2	37459.4	30.1684	-58230.9	58231.9	0.999998	54110.9	1.01484	1.18037e+06	1.23449e+06	79.3437	6.42727e-05	34.046	1.39315e+06	1.90453	2.20397
1055	1	0.0001			1.04551	0.724382	964.062	-37884.4	71.5767	37629	-37883.7	37629.7	30.1954	-58610.2	58611.2	0.999994	54476.9	1.01495	1.17847e+06	1.23294e+06	79.3389	6.43492e-05	34.097	1.39226e+06	1.90333	2.20398
1060	1	0.0001			1.04585	0.724616	977.776	-38242.7	71.738	37799.6	-38242	37800.3	30.2223	-58989.3	58990.3	1	54842.9	1.01505	1.17656e+06	1.2314e+06	79.3342	6.44259e-05	34.1482	1.39136e+06	1.90213	2.20399
1070	1	0.0001			1.04652	0.725083	1005.53	-38961.7	72.0592	38141.6	-38961	38142.3	30.2762	-59747	59748	1	55574.3	1.01527	1.17274e+06	1.22832e+06	79.3244	6.45798e-05	34.2506	1.38956e+06	1.89974	2.204
1080	1	0.0001			1.0472	0.725552	1033.73	-39683.9	72.3783	38484.6	-39683.2	38485.4	30.33	-60504	60505	1	56305.1	1.01549	1.16892e+06	1.22523e+06	79.3144	6.47343e-05	34.3533	1.38775e+06	1.89735	2.20402
1090	1	0.0001			1.04788	0.726023	1062.37	-40409.3	72.6954	38828.7	-40408.5	38829.4	30.3838	-61260.3	61261.3	0.999998	57035.4	1.01571	1.1651e+06	1.22214e+06	79.3041	6.48896e-05	34.4562	1.38594e+06	1.89497	2.20403
1100	1	0.0001			1.04856	0.726494	1091.45	-41137.8	73.0105	39173.8	-41137.1	39174.5	30.4377	-62016	62017	1.00001	57765.1	1.01593	1.16128e+06	1.21905e+06	79.2936	6.50455e-05	34.5594	1.38413e+06	1.8926	2.20404
1125	1	0.0001			1.05027	0.72768	1166.12	-42972.8	73.79	40041	-42972.1	40041.7	30.5722	-63902.3	63903.3	0.999997	59586.6	1.01648	1.15173e+06	1.21131e+06	79.2662	6.54382e-05	34.8186	1.37956e+06	1.88669	2.20408
1150	1	0.0001			1.052	0.728875	1243.61	-44827.2	74.5582	40914.7	-44826.5	40915.4	30.7068	-65784.4	65785.4	0.999997	61404.3	1.01704	1.14216e+06	1.20357e+06	79.2374	6.58354e-05	35.0794	1.37495e+06	1.88083	2.20412
1175	1	0.0001			1.05373	0.73008	1323.97	-46700.6	75.3154	41795	-46699.9	41795.7	30.8414	-67662.1	67663.1	0.999998	63217.9	1.0176	1.13259e+06	1.19581e+06	79.2072	6.62373e-05	35.3421	1.37031e+06	1.875	2.20415
1185	1	0.0001			1.05443	0.730564	1356.92	-47455.3	75.6154	42148.9	-47454.6	42149.6	30.8953	-68411.9	68412.9	1.00001	63942.1	1.01782	1.12876e+06	1.1927e+06	79.1948	6.63993e-05	35.4476	1.36845e+06	1.87268	2.20417
1185	1	0.0001			1.05443	0.730564	1356.92	-47455.3	75.6154	42148.9	-47454.6	42149.6	30.8953	-68411.9	68412.9	1.00001	63942.1	1.01782	1.12876e+06	1.1927e+06	79.1948	6.63993e-05	35.4476	1.36845e+06	1.87268	2.20417
1200	1	0.0001			1.05549	0.731293	1407.23	-48592.9	76.0622	42681.8	-48592.1	42682.5	30.9761	-69535.3	69536.3	0.999996	65027.2	1.01816	1.12302e+06	1.18804e+06	79.1757	6.66439e-05	35.6065	1.36564e+06	1.86921	2.20419
1250	1	0.0001			1.05903	0.733749	1582.6	-52432.8	77.5266	44475.5	-52432	44476.2	31.2456	-73268.4	73269.4	0.999995	68632.7	1.0193	1.10384e+06	1.17247e+06	79.1089	6.74719e-05	36.1412	1.35618e+06	1.85774	2.20426
1300	1	0.0001			1.06263	0.736244	1770.07	-56344.9	78.9546	46296.1	-56344.2	46296.8	31.5155	-76983	76984	1.00001	72219.7	1.02046	1.08463e+06	1.15685e+06	79.0371	6.83208e-05	36.6838	1.34657e+06	1.84642	2.20434
1350	1	0.0001			1.06629	0.73878	1969.95	-60327.7	80.3494	48144	-60326.9	48144.7	31.7859	-80678.5	80679.5	0.999995	75787.3	1.02163	1.0654e+06	1.14119e+06	78.9607	6.91916e-05	37.2348	1.33682e+06	1.83524	2.20441
1400	1	0.0001			1.07001	0.741357	2182.59	-64379.4	81.7136	50019.7	-64378.6	50020.4	32.0569	-84354.5	84355.5	1	79334.6	1.02281	1.04614e+06	1.12548e+06	78.8799	7.00858e-05	37.7948	1.32693e+06	1.8242	2.20449
1450	1	0.0001			1.07379	0.743976	2408.36	-68498.6	83.0498	51923.6	-68497.8	51924.4	32.3286	-88010.3	88011.3	0.999997	82860.6	1.02402	1.02685e+06	1.10971e+06	78.7947	7.10044e-05	38.3641	1.31689e+06	1.8133	2.20457
1500	1	0.0001			1.07764	0.74664	2647.64	-72683.9	84.3601	53856.3	-72683.2	53857	32.6011	-91645.4	91646.4	0.999996	86364.7	1.02524	1.00754e+06	1.0939e+06	78.7052	7.1949e-05	38.9431	1.30671e+06	1.80253	2.20465
1550	1	0.0001			1.08155	0.749349	2900.82	-76934.2	85.6466	55818.1	-76933.4	55818.8	32.8744	-95259.2	95260.2	0.999996	89845.9	1.02647	988195	1.07804e+06	78.6116	7.29208e-05	39.5326	1.29638e+06	1.79189	2.20473
1600	1	0.0001			1.08552	0.752104	3168.31	-81248.2	86.9112	57809.7	-81247.5	57810.4	33.1486	-98851.2	98852.2	1	93303.6	1.02773	968823	1.06213e+06	78.5138	7.39213e-05	40.1328	1.28591e+06	1.78139	2.20481
1650	1	0.0001			1.08957	0.754909	3450.54	-85625	88.1555	59831.6	-85624.2	59832.3	33.4238	-102421	102422	1.00001	96736.9	1.02901	949422	1.04616e+06	78.4118	7.49521e-05	40.7444	1.27529e+06	1.77101	2.20489
1667	1	0.0001			1.09096	0.755874	3549.94	-87127.2	88.5742	60526	-87126.4	60526.8	33.5176	-103629	103630	1	97898.6	1.02945	942820	1.04072e+06	78.3762	7.53098e-05	40.955	1.27165e+06	1.7675	2.20492
1667	1	0.0001			1.09096	0.755874	3549.94	-87127.2	88.5742	60526	-87126.4	60526.8	33.5176	-103629	103630	1	97898.6	1.02945	942820	1.04072e+06	78.3762	7.53098e-05	40.955	1.27165e+06	1.7675	2.20492
1700	1	0.0001			1.09369	0.757763	3747.98	-90063.5	89.381	61884.3	-90062.7	61885.1	33.7001	-105967	105968	0.999999	100145	1.0303	929993	1.03014e+06	78.3057	7.60148e-05	41.3679	1.26453e+06	1.76075	2.20497
1750	1	0.0001			1.09788	0.76067	4061.09	-94562.8	90.5893	63968.6	-94562	63969.3	33.9773	-109490	109491	1	103528	1.03162	910534	1.01406e+06	78.1955	7.71112e-05	42.004	1.25362e+06	1.7506	2.20506
1800	1	0.0001			1.10216	0.763629	4390.38	-99122.1	91.7817	66084.9	-99121.4	66085.7	34.2558	-112988	112989	1	106884	1.03295	891045	997928	78.081	7.82431e-05	42.6532	1.24256e+06	1.74058	2.20514
1900	1	0.0001			1.11095	0.769718	5099.6	-108418	94.1235	70416.8	-108417	70417.6	34.8162	-119909	119910	0.999995	113513	1.03569	851974	965487	77.8392	8.06217e-05	43.994	1.21999e+06	1.72087	2.20532
2000	1	0.0001			1.12008	0.776047	5880.18	-117945	96.4155	74885.8	-117944	74886.5	35.3818	-126724	126725	1	120026	1.03852	812776	932803	77.5797	8.31684e-05	45.3962	1.19682e+06	1.70159	2.2055

## Sheet: PRESSURE calculation
4470	Uo		fcc-Fe			x	V	Ex	FreeEnergy	Entropy	InEnergy	GibbsEnergy	Enthalpy	Cv	Px	Pthermal	Preal	KTthermal	x^(1/3)	KTx	KT	dPdT	alpha	Cp	Ks	gam	gamV
1	nn
0.69285	Vo	8.06091	ρo
1462	Ko	55.85	mw
4.67	kk
2	k	5.505	η
222.5	QE
3	mE
2.203	γo
0.01	β
0	γ∞
1e-07	Bo
1	p
198	eo	8.31451	R
0.5	g	298.15	To
TK	V cm3mol-1				PGPa	x=V/V0	V Jbar-1	Ex	FreeEnergy	Entropy	InEnergy	GibbsEnergy	Enthalpy	Cv	Px	Pthermal	Preal	KTthermal	x^(1/3)	KTx	KT	dPdT	alpha	Cp	Ks	gam	gamV
300	6.9285				0.0142113	1	0.69285	0	4406.42	34.4436	14739.5	4504.89	14838	25.3126	0	142.113	142.113	111.505	1	1.462e+06	1.46211e+06	76.8425	5.25558e-05	26.152	1.5106e+06	2.10332	2.203
300	6.58207				8.46136	0.95	0.658207	1394.4	5805.84	31.7288	15324.5	61499.2	71017.8	25.0025	84465.9	147.768	84613.6	108.614	0.983048	1.84136e+06	1.84147e+06	79.9058	4.33923e-05	25.6872	1.8919e+06	2.10357	2.20187
300	6.23565				19.6505	0.9	0.623565	6167.96	10584.6	28.9069	19256.7	133118	141790	24.6076	196351	153.497	196505	102.759	0.965489	2.30985e+06	2.30996e+06	83.0113	3.59363e-05	25.1656	2.36234e+06	2.10354	2.20068
300	5.88922				34.472	0.85	0.588922	15416.8	19838.9	25.9781	27632.3	222852	230645	24.097	344561	159.1	344720	92.5277	0.947268	2.89185e+06	2.89195e+06	86.0522	2.97558e-05	24.5494	2.94624e+06	2.10309	2.19942
300	5.5428				54.1497	0.8	0.55428	30599.8	35027.5	22.9475	41911.7	335168	342053	23.4277	541332	164.239	541497	75.8805	0.928318	3.61986e+06	3.61994e+06	88.8464	2.45436e-05	23.7903	3.67597e+06	2.10203	2.19809
300	5.19638				80.3896	0.75	0.519638	53678.1	58111.6	19.8286	64060.2	475846	481795	22.5394	803728	168.35	803896	49.9618	0.90856	4.53779e+06	4.53784e+06	91.0915	2.00737e-05	22.8244	4.59523e+06	2.10008	2.19667
300	4.84995				115.608	0.7	0.484995	87318.9	91758.2	16.6481	96752.7	652453	657447	21.3496	1.15591e+06	170.525	1.15608e+06	11.0027	0.887904	5.7059e+06	5.70592e+06	92.2985	1.61759e-05	21.5668	5.76397e+06	2.09673	2.19516
300	4.50352				163.291	0.65	0.450352	135199	139644	13.4544	143680	875028	879064	19.75	1.63274e+06	169.347	1.63291e+06	-45.322	0.866239	7.20836e+06	7.20832e+06	91.7042	1.2722e-05	19.9076	7.26585e+06	2.0911	2.19353
300	4.1571				228.57	0.6	0.41571	202466	206916	10.328	210015	1.15711e+06	1.1602e+06	17.6122	2.28554e+06	162.742	2.2857e+06	-122.191	0.843433	9.16511e+06	9.16499e+06	88.1875	9.62222e-06	17.7181	9.22006e+06	2.08153	2.19178
