# Supplementary material for: Thermodynamics and Equations of State of Iron to 350 GPa and 6000 K
Source: Sci Rep. 2017 Mar 6;7:41863. doi: 10.1038/srep41863 (PMC5338021; doi:10.1038/srep41863)
Supplement: Supplementary Dataset 3 [file srep41863-s4.xls]

## Sheet: VOLUME calculation
4500	Uo		hcp-Fe			x	V	Ex	FreeEnergy	Entropy	InEnergy	GibbsEnergy	Enthalpy	Cv	Px	Pthermal	Preal	KTthermal	x^(1/3)	KTx	KT	dPdT	alpha	Cp	Ks	gam	gamV
1	nn
0.68175	Vo	8.19215	ρo
1480	Ko	55.85	mw
5.86	kk
2	k	7.29	η
227	QE
3	mE
2.2	γo
0.01	β
0	γ∞
1e-07	Bo
1	p
126	eo	8.31451	R
-0.83	g	298.15	To
TK	Pbar	PGPa				x	V Jbar-1	Ex	FreeEnergy	Entropy	InEnergy	GibbsEnergy	Enthalpy	Cv	Px	Pthermal	Preal	KTthermal	x^(1/3)	KTx	KT	dPdT	alpha	Cp	Ks	gam	gamV
10	1	0.0001				0.989668	0.674706	55.1465	9263.06	0.031701	9263.38	9263.74	9264.06	0.031702	15844.9	-15843.9	1	-53.3952	0.996544	1.57196e+06	1.5719e+06	-0.0389938	-2.48067e-08	0.0317021	1.5719e+06	-0.829894	2.19977
68	1	0.0001				0.990068	0.674979	50.914	9199.13	3.95296	9467.93	9199.8	9468.6	10.4535	15210.7	-15209.7	0.999998	-3025.05	0.996678	1.56831e+06	1.56528e+06	33.101	2.1147e-05	10.4856	1.57009e+06	2.13732	2.19978
200	1	0.0001				0.995157	0.678449	11.9624	7310.36	23.4739	12005.1	7311.03	12005.8	23.0101	7287.17	-7286.17	1	-4790.33	0.998383	1.52251e+06	1.51772e+06	71.7926	4.7303e-05	23.4709	1.54811e+06	2.11679	2.19989
298.15	1	0.0001				0.999999	0.68175	2.30318e-07	4500	33.2752	14421	4500.68	14421.7	24.7098	0.999994	0	0.999994	0	1	1.48001e+06	1.48001e+06	75.5736	5.10631e-05	25.4942	1.52699e+06	2.0851	2.2
300	1	0.0001				1.00009	0.681814	0.00444147	4438.29	33.433	14468.2	4438.98	14468.9	24.73	-138.836	139.836	1.00001	106.971	1.00003	1.47919e+06	1.47929e+06	75.6062	5.11097e-05	25.5204	1.52657e+06	2.08449	2.2
400	1	0.0001				1.00533	0.68538	14.1328	704.3	40.9419	17081.1	704.986	17081.8	25.5513	-7738.72	7739.72	1	6340.33	1.00177	1.43442e+06	1.44076e+06	76.488	5.30885e-05	26.6646	1.50354e+06	2.05169	2.20012
500	1	0.0001				1.01075	0.68908	56.9127	-3701.83	46.9882	19792.3	-3701.14	19793	26.0963	-15339.1	15340.1	1	13057.1	1.00357	1.3892e+06	1.40226e+06	76.4763	5.45379e-05	27.5334	1.47948e+06	2.01938	2.20024
600	1	0.0001				1.01634	0.692893	129.866	-8661.64	52.0765	22584.2	-8660.95	22584.9	26.5289	-22879.1	22880.1	0.999995	19948.8	1.00542	1.34386e+06	1.36381e+06	76.1083	5.58058e-05	28.2946	1.45458e+06	1.98783	2.20036
700	1	0.0001				1.02209	0.696813	234.254	-14094.8	56.4921	25449.6	-14094.1	25450.3	26.9064	-30332	30333	0.999993	26878.9	1.00731	1.29853e+06	1.32541e+06	75.5723	5.7018e-05	29.0082	1.42894e+06	1.95715	2.20048
800	1	0.0001				1.028	0.70084	371.3	-19943.6	60.4109	28385.2	-19942.9	28385.9	27.2532	-37683.7	37684.7	1.00001	33777.8	1.00925	1.25329e+06	1.28707e+06	74.9477	5.82312e-05	29.7001	1.40263e+06	1.92735	2.20061
900	1	0.0001				1.03407	0.704976	542.268	-26164.4	63.9486	31389.4	-26163.7	31390.1	27.5808	-44926	44927	0.999996	40606.6	1.01123	1.20818e+06	1.24878e+06	74.2725	5.94759e-05	30.3835	1.37569e+06	1.89844	2.20074
1000	1	0.0001				1.0403	0.709227	748.509	-32723.3	67.1851	34461.8	-32722.6	34462.5	27.8952	-52053.7	52054.7	1	47341.8	1.01326	1.1632e+06	1.21054e+06	73.5665	6.07716e-05	31.066	1.34814e+06	1.87041	2.20087
1042	1	0.0001				1.04298	0.711048	845.997	-35572.2	68.4691	35772.6	-35571.5	35773.3	28.0242	-55012.1	55013.1	0.999999	50138.8	1.01412	1.14435e+06	1.19449e+06	73.2636	6.13346e-05	31.3536	1.3364e+06	1.85889	2.20093
1042	1	0.0001				1.04298	0.711048	845.997	-35572.2	68.4691	35772.6	-35571.5	35773.3	28.0242	-55012.1	55013.1	0.999999	50138.8	1.01412	1.14435e+06	1.19449e+06	73.2636	6.13346e-05	31.3536	1.3364e+06	1.85889	2.20093
1100	1	0.0001				1.04672	0.713599	991.49	-39593.3	70.1782	37602.7	-39592.6	37603.4	28.1999	-59062.8	59063.8	1.00001	53968.3	1.01534	1.11837e+06	1.17233e+06	72.8406	6.2133e-05	31.7524	1.32002e+06	1.84324	2.201
1184	1	0.0001				1.05225	0.717369	1225.16	-45588.2	72.5359	40294.3	-45587.5	40295	28.4497	-64856.5	64857.5	1.00001	59443.1	1.01712	1.08082e+06	1.14026e+06	72.2205	6.33368e-05	32.3349	1.29598e+06	1.82106	2.20112
1184	1	0.0001				1.05225	0.717369	1225.16	-45588.2	72.5359	40294.3	-45587.5	40295	28.4497	-64856.5	64857.5	1.00001	59443.1	1.01712	1.08082e+06	1.14026e+06	72.2205	6.33368e-05	32.3349	1.29598e+06	1.82106	2.20112
1200	1	0.0001				1.05332	0.718098	1272.82	-46752.3	72.9707	40812.6	-46751.5	40813.3	28.4968	-65950.2	65951.2	0.999993	60476	1.01746	1.07368e+06	1.13415e+06	72.1016	6.3573e-05	32.4466	1.29136e+06	1.81691	2.20114
1300	1	0.0001				1.06011	0.722732	1594.26	-54181.9	75.5956	44092.4	-54181.1	44093.1	28.7871	-72713.3	72714.3	0.999996	66857.6	1.01965	1.02913e+06	1.09599e+06	71.3532	6.51039e-05	33.1516	1.26216e+06	1.7914	2.20128
1400	1	0.0001				1.06712	0.727511	1957.78	-61866.7	78.0786	47443.3	-61865.9	47444.1	29.0716	-79349.5	79350.5	0.999997	73107.9	1.02189	984720	1.05783e+06	70.5979	6.67386e-05	33.8704	1.23244e+06	1.7667	2.20143
1500	1	0.0001				1.07436	0.732446	2365.56	-69793.5	80.4404	50867	-69792.8	50867.7	29.3507	-85856.2	85857.2	1	79222.4	1.0242	940434	1.01966e+06	69.8372	6.84909e-05	34.6059	1.20222e+06	1.74279	2.20158
1600	1	0.0001				1.08185	0.737549	2820.05	-77951.3	82.6978	54365.2	-77950.5	54365.9	29.6247	-92230.8	92231.8	0.999998	85197.7	1.02657	896262	981460	69.0719	7.03767e-05	35.3611	1.17151e+06	1.71964	2.20173
1665	1	0.0001				1.08685	0.740962	3141.81	-83372.9	84.1158	56679.9	-83372.2	56680.7	29.8002	-96302.1	96303.1	0.999995	89005.4	1.02815	867605	956610	68.5722	7.16824e-05	35.8643	1.15128e+06	1.705	2.20183
1665	1	0.0001				1.08685	0.740962	3141.81	-83372.9	84.1158	56679.9	-83372.2	56680.7	29.8002	-96302.1	96303.1	0.999995	89005.4	1.02815	867605	956610	68.5722	7.16824e-05	35.8643	1.15128e+06	1.705	2.20183
1700	1	0.0001				1.0896	0.742832	3324	-86330.1	84.8648	57940	-86329.4	57940.7	29.8938	-98470.4	98471.4	0.999997	91030.5	1.02902	852190	943221	68.3024	7.2414e-05	36.1397	1.1403e+06	1.69725	2.20189
1800	1	0.0001				1.09763	0.748313	3880.53	-94921.6	86.9531	61594	-94920.9	61594.8	30.1579	-104572	104573	0.999996	96717.9	1.03154	808203	904921	67.5286	7.46238e-05	36.9455	1.10859e+06	1.6756	2.20205
1900	1	0.0001				1.10599	0.754007	4493.16	-103718	88.9729	65330.2	-103718	65330.9	30.417	-110531	110532	1	102257	1.03415	764281	866537	66.7506	7.70313e-05	37.7833	1.07639e+06	1.65468	2.20222
2000	1	0.0001				1.11468	0.759936	5165.95	-112714	90.9331	69151.9	-112713	69152.7	30.671	-116345	116346	0.999996	107644	1.03685	720403	828047	65.9677	7.96666e-05	38.6586	1.04369e+06	1.63448	2.20239

## Sheet: PRESSURE calculation
4500	Uo		hcp-Fe			x	V	Ex	FreeEnergy	Entropy	InEnergy	GibbsEnergy	Enthalpy	Cv	Px	Pthermal	Preal	KTthermal	x^(1/3)	KTx	KT	dPdT	alpha	Cp	Ks	gam	gamV
1	nn
0.68175	Vo	8.19215	ρo
1480	Ko	55.85	mw
5.86	kk
2	k	7.29	η
227	QE
3	mE
2.2	γo
0.01	β
0	γ∞
1e-07	Bo
1	p
126	eo	8.31451	R
-0.83	g	298.15	To
TK	V cm3mol-1				PGPa	x=V/V0	V Jbar-1	Ex	FreeEnergy	Entropy	InEnergy	GibbsEnergy	Enthalpy	Cv	Px	Pthermal	Preal	KTthermal	x^(1/3)	KTx	KT	dPdT	alpha	Cp	Ks	gam	gamV
300	6.8175				0.0139846	1	0.68175	0	4438.3	89.1668	31188.3	4533.64	31283.7	24.7296	0	139.846	139.846	106.966	1	1.48e+06	1.48011e+06	75.6116	5.10853e-05	25.5196	1.52739e+06	2.08448	2.2
300	6.47662				8.8278	0.95	0.647662	1417.51	5860.67	86.1239	31697.9	63035	88872.2	24.4881	88132.7	145.248	88278	103.261	0.983048	1.97285e+06	1.97296e+06	78.538	3.98073e-05	25.0955	2.0219e+06	2.07718	2.19887
300	6.13575				21.1549	0.9	0.613575	6406.2	10854.4	82.9809	35748.7	140656	165550	24.1641	211398	150.661	211549	96.3758	0.965489	2.6083e+06	2.6084e+06	81.4724	3.12346e-05	24.6325	2.65896e+06	2.06875	2.19768
300	5.79487				38.3385	0.85	0.579487	16379.3	20832.7	79.7393	44754.5	242999	266921	23.7268	383229	155.863	383385	84.8274	0.947268	3.43239e+06	3.43247e+06	84.2964	2.45585e-05	24.0867	3.48454e+06	2.05879	2.19643
300	5.454				62.2959	0.8	0.5454	33299.3	37758.2	76.406	60680	377520	400442	23.1332	622799	160.485	622959	66.4968	0.928318	4.50862e+06	4.50869e+06	86.8116	1.92543e-05	23.4067	4.56199e+06	2.04671	2.1951
300	5.11313				95.8039	0.75	0.511313	59918.9	64383.3	72.9966	86282.3	554241	576140	22.3231	957875	163.924	958039	38.4421	0.90856	5.92592e+06	5.92596e+06	88.6932	1.49669e-05	22.5267	5.98001e+06	2.03153	2.19368
300	4.77225				142.951	0.7	0.477225	100145	104615	69.5409	125477	786814	807676	21.2146	1.42935e+06	165.214	1.42951e+06	-3.16435	0.887904	7.81078e+06	7.81078e+06	89.4224	1.14486e-05	21.3611	7.86475e+06	2.01157	2.19217
300	4.43138				209.874	0.65	0.443138	159600	164075	66.0908	183902	1.0941e+06	1.11393e+06	19.7012	2.09857e+06	162.873	2.09874e+06	-62.5962	0.866239	1.03466e+07	1.03465e+07	88.199	8.52448e-06	19.8012	1.0399e+07	1.98385	2.19054
300	4.0905				305.984	0.6	0.40905	246512	250993	62.7317	269812	1.50262e+06	1.52144e+06	17.6597	3.05968e+06	154.752	3.05984e+06	-142.696	0.843433	1.38049e+07	1.38048e+07	83.8629	6.07491e-06	17.7222	1.38537e+07	1.94251	2.18879
