# Supplementary material for: Thermodynamics and Equations of State of Iron to 350 GPa and 6000 K
Source: Sci Rep. 2017 Mar 6;7:41863. doi: 10.1038/srep41863 (PMC5338021; doi:10.1038/srep41863)
Supplement: Supplementary Dataset 4 [file srep41863-s5.xls]

## Sheet: VOLUME calculation
-100204	Uo		Liquid-Fe		x	V	Ex	FreeEnergy	Entropy	InEnergy	GibbsEnergy	Enthalpy	Cv	Px	Pthermal	Preal	KTthermal	x^(1/3)	KTx	KT	dPdT	alpha	Cp	Ks	gam	gamV
1	nn
0.7957	Vo	7.01898	ρo
837	Ko	55.85	mw
5.97	kk
2	k	7.455	η
263	QE
3	mE
2.033	γo
1.168	β
0	γ∞
198	eo
0.884	g	8.31451	R
2.12	as	1811	Tmelt
TK	Pbar	PGPa			x	V Jbar-1	Ex	FreeEnergy	Entropy	InEnergy	GibbsEnergy	Enthalpy	Cv	Px	Pthermal	Preal	KTthermal	x^(1/3)	KTx	KT	dPdT	alpha	Cp	Ks	gam	gamV
10	1				0.904504	0.719714	3827.24	-6585.21	17.672	-6408.49	25161.3	25338	0.045195	112892	-112891	1	33384.8	0.967097	1.45264e+06	1.48602e+06	0.0555114	3.73557e-08	0.045195	1.48603e+06	0.884	1.80811
50	1				0.904529	0.719734	3825.01	-6592.76	18.1662	-5684.44	24448.7	25357	1.95705	112853	-112852	1	33048.2	0.967106	1.45244e+06	1.48549e+06	4.62647	3.11445e-06	1.95757	1.48588e+06	1.70145	1.80817
100	1				0.905046	0.720145	3778.73	-6712.81	22.5623	-4456.58	23447.3	25703.5	11.8458	112023	-112022	0.999996	29622.4	0.967291	1.44821e+06	1.47784e+06	29.1816	1.97462e-05	11.8873	1.48301e+06	1.77405	1.80938
200	1				0.907726	0.722278	3544.38	-7814.39	34.4588	-922.622	20583	27474.8	21.2295	107773	-107772	0.999992	23293.3	0.968244	1.42652e+06	1.44981e+06	52.1963	3.60022e-05	21.5009	1.46835e+06	1.77584	1.81564
298.15	1				0.911217	0.725056	3252.57	-9940.65	43.7137	3092.58	16726.7	29759.9	24.109	102351	-102350	0.999999	19745.2	0.969484	1.39871e+06	1.41845e+06	58.8855	4.15139e-05	24.6375	1.44954e+06	1.77092	1.82379
300	1				0.911287	0.725111	3246.87	-9989.05	43.8662	3170.8	16645.7	29805.6	24.1436	102244	-102243	1	19692.3	0.969509	1.39815e+06	1.41785e+06	58.962	4.15857e-05	24.677	1.44917e+06	1.77082	1.82396
350	1				0.913225	0.726653	3091.54	-11399.8	47.743	5310.22	14353.6	31063.6	24.9377	99290.7	-99289.7	1	18384.8	0.970195	1.38294e+06	1.40133e+06	60.6775	4.33e-05	25.6059	1.43888e+06	1.76807	1.82849
400	1				0.915237	0.728254	2934.96	-12993.9	51.2123	7491.01	11878.2	32363.1	25.5427	96263.5	-96262.5	1	17263.6	0.970908	1.36731e+06	1.38457e+06	61.9163	4.47188e-05	26.3493	1.42829e+06	1.76531	1.8332
450	1				0.917315	0.729908	2778.36	-14752.9	54.3532	9706.02	9237.82	33696.8	26.0346	93181	-93180	1	16272.6	0.971642	1.35133e+06	1.36761e+06	62.8688	4.597e-05	26.9839	1.41747e+06	1.7626	1.83806
500	1				0.919453	0.731609	2622.52	-16662.1	57.2261	11951	6447.33	35060.4	26.4551	90054.4	-90053.4	1	15375.7	0.972396	1.33508e+06	1.35046e+06	63.64	4.71247e-05	27.5522	1.40646e+06	1.75994	1.84306
550	1				0.921647	0.733355	2468.04	-18709.2	59.8771	14223.2	3518.9	36451.3	26.8287	86891.4	-86890.4	0.999998	14549.1	0.973169	1.31859e+06	1.33313e+06	64.2909	4.82254e-05	28.0793	1.39528e+06	1.75737	1.8482
600	1				0.923897	0.735145	2315.36	-20884	62.342	16521.2	462.717	37867.9	27.1705	83696.9	-83695.9	0.999994	13776.3	0.97396	1.30187e+06	1.31564e+06	64.8593	4.92985e-05	28.5808	1.38394e+06	1.75488	1.85347
650	1				0.926202	0.736979	2164.82	-23178.1	64.6489	18843.7	-2712.66	39309.1	27.4899	80474.4	-80473.4	1	13045.7	0.974769	1.28495e+06	1.29799e+06	65.3692	5.03619e-05	29.067	1.37245e+06	1.75249	1.85887
700	1				0.928562	0.738857	2016.77	-25584	66.8205	21190.4	-5999.92	40774.4	27.7935	77226.4	-77225.4	1.00001	12348.7	0.975597	1.26783e+06	1.28018e+06	65.8367	5.14279e-05	29.5446	1.36083e+06	1.75019	1.86441
750	1				0.930978	0.740779	1871.47	-28095.5	68.8751	23560.8	-9392.77	42263.5	28.0856	73954.7	-73953.7	1	11679.2	0.976442	1.25052e+06	1.2622e+06	66.2726	5.25057e-05	30.0188	1.34908e+06	1.74799	1.87007
800	1				0.933451	0.742747	1729.21	-30707.1	70.8276	25954.9	-12885.7	43776.3	28.3693	70660.8	-70659.8	0.999996	11032.3	0.977306	1.23303e+06	1.24406e+06	66.6846	5.36025e-05	30.4932	1.3372e+06	1.74589	1.87588
850	1				0.935982	0.744761	1590.24	-33414.1	72.6905	28372.9	-16474	45312.9	28.6468	67345.7	-67344.7	1	10404.2	0.978188	1.21535e+06	1.22576e+06	67.0783	5.4724e-05	30.9706	1.32519e+06	1.7439	1.88182
900	1				0.938573	0.746823	1454.82	-36212.2	74.4744	30814.8	-20153.5	46873.5	28.9199	64010.2	-64009.2	0.999995	9792.23	0.97909	1.1975e+06	1.20729e+06	67.4577	5.58754e-05	31.4533	1.31305e+06	1.74202	1.88791
925	1				0.939892	0.747872	1388.52	-37644.2	75.3395	32044.8	-22026.2	47662.9	29.0551	62335	-62334	1	9491.5	0.979549	1.1885e+06	1.19799e+06	67.643	5.64637e-05	31.6973	1.30693e+06	1.74111	1.891
950	1				0.941227	0.748934	1323.22	-39097.7	76.1881	33281	-23920.3	48458.4	29.1897	60654.8	-60653.8	0.999995	9193.95	0.980012	1.17946e+06	1.18865e+06	67.8258	5.70611e-05	31.9433	1.30078e+06	1.74024	1.89414
975	1				0.942578	0.750009	1258.93	-40572.2	77.021	34523.3	-25835.4	49260.1	29.3237	58969.9	-58968.9	1.00001	8899.36	0.980481	1.17037e+06	1.17927e+06	68.0063	5.76681e-05	32.1915	1.2946e+06	1.73939	1.89732
1000	1				0.943945	0.751097	1195.7	-42067.3	77.8392	35771.9	-27771.2	50068	29.4572	57280.2	-57279.2	1.00001	8607.54	0.980954	1.16124e+06	1.16985e+06	68.1849	5.82854e-05	32.4422	1.28839e+06	1.73857	1.90053
1010	1				0.944496	0.751536	1170.71	-42671	78.1625	36273.1	-28551.2	50392.9	29.5105	56603	-56602	1	8491.55	0.981146	1.15757e+06	1.16606e+06	68.2558	5.85352e-05	32.5432	1.2859e+06	1.73825	1.90183
1020	1				0.94505	0.751977	1145.9	-43278	78.4836	36775.3	-29334.5	50718.8	29.5637	55925	-55924	0.999998	8375.95	0.981337	1.1539e+06	1.16228e+06	68.3265	5.87868e-05	32.6446	1.2834e+06	1.73794	1.90313
1030	1				0.945607	0.75242	1121.27	-43888.2	78.8026	37278.5	-30120.9	51045.8	29.6169	55246.3	-55245.3	1	8260.75	0.98153	1.15022e+06	1.15848e+06	68.3968	5.90402e-05	32.7465	1.28089e+06	1.73763	1.90444
1035	1				0.945887	0.752642	1109.02	-44194.4	78.9613	37530.5	-30515.3	51209.6	29.6435	54906.7	-54905.7	1	8203.3	0.981627	1.14838e+06	1.15658e+06	68.4319	5.91675e-05	32.7976	1.27964e+06	1.73747	1.9051
1040	1				0.946167	0.752865	1096.82	-44501.5	79.1195	37782.8	-30910.5	51373.8	29.6701	54566.9	-54565.9	1	8145.94	0.981724	1.14653e+06	1.15468e+06	68.4669	5.92954e-05	32.8488	1.27838e+06	1.73732	1.90576
1042	1				0.946279	0.752954	1091.95	-44624.6	79.1826	37883.7	-31068.8	51439.5	29.6807	54430.9	-54429.9	1	8123.02	0.981763	1.14579e+06	1.15391e+06	68.4809	5.93466e-05	32.8693	1.27788e+06	1.73726	1.90602
1043	1				0.946335	0.752999	1089.52	-44686.1	79.2141	37934.2	-31147.9	51472.3	29.686	54362.9	-54361.9	0.999995	8111.58	0.981782	1.14542e+06	1.15353e+06	68.4879	5.93723e-05	32.8796	1.27763e+06	1.73723	1.90615
1043	1				0.946336	0.752999	1089.52	-44686.2	79.2142	37934.3	-31148.1	51472.4	29.686	54362.8	-54361.8	0.999998	8111.55	0.981782	1.14542e+06	1.15353e+06	68.4879	5.93723e-05	32.8796	1.27763e+06	1.73723	1.90615
1046	1				0.946504	0.753133	1082.24	-44871	79.3086	38085.8	-31385.8	51571	29.7019	54158.8	-54157.8	1	8077.23	0.98184	1.14431e+06	1.15239e+06	68.5089	5.94494e-05	32.9104	1.27687e+06	1.73714	1.90655
1048	1				0.946617	0.753223	1077.39	-44994.5	79.3715	38186.9	-31544.5	51636.9	29.7125	54022.7	-54021.7	0.999995	8054.35	0.981879	1.14357e+06	1.15163e+06	68.5229	5.95008e-05	32.931	1.27637e+06	1.73708	1.90682
1050	1				0.946729	0.753313	1072.55	-45118	79.4343	38288	-31703.3	51702.8	29.7232	53886.6	-53885.6	0.999997	8031.49	0.981918	1.14283e+06	1.15087e+06	68.5368	5.95524e-05	32.9516	1.27587e+06	1.73702	1.90708
1055	1				0.947012	0.753537	1060.49	-45427.4	79.591	38541.1	-32100.9	51867.7	29.7497	53546.3	-53545.3	0.999993	7974.41	0.982016	1.14098e+06	1.14896e+06	68.5717	5.96816e-05	33.0031	1.27461e+06	1.73687	1.90775
1060	1				0.947295	0.753762	1048.47	-45737.7	79.7472	38794.3	-32499.2	52032.8	29.7762	53205.7	-53204.7	1	7917.42	0.982114	1.13913e+06	1.14705e+06	68.6065	5.98113e-05	33.0548	1.27335e+06	1.73672	1.90841
1070	1				0.947863	0.754214	1024.58	-46360.4	80.058	39301.7	-33298.2	52363.9	29.8292	52524	-52523	1.00001	7803.69	0.98231	1.13542e+06	1.14322e+06	68.6759	6.00721e-05	33.1586	1.27082e+06	1.73643	1.90975
1080	1				0.948433	0.754669	1000.88	-46986.3	80.367	39810.1	-34100.4	52696	29.8822	51841.5	-51840.5	1.00001	7690.31	0.982507	1.1317e+06	1.13939e+06	68.7451	6.03348e-05	33.2628	1.26829e+06	1.73614	1.91109
1090	1				0.949007	0.755125	977.369	-47615.2	80.674	40319.5	-34905.6	53029.1	29.9352	51158.4	-51157.4	0.999995	7577.28	0.982705	1.12798e+06	1.13555e+06	68.8141	6.05995e-05	33.3676	1.26576e+06	1.73586	1.91244
1100	1				0.949584	0.755584	954.057	-48247.2	80.9792	40829.9	-35713.8	53363.3	29.9882	50474.4	-50473.4	0.999996	7464.57	0.982904	1.12424e+06	1.13171e+06	68.8829	6.08663e-05	33.4729	1.26322e+06	1.73558	1.9138
1125	1				0.951038	0.756741	896.652	-49840.5	81.7344	42110.7	-37747.8	54203.5	30.1205	48761.4	-48760.4	1	7184.19	0.983405	1.11488e+06	1.12206e+06	69.0541	6.15421e-05	33.7384	1.25684e+06	1.7349	1.91722
1150	1				0.95251	0.757912	840.526	-51452.5	82.4789	43398.2	-39800.5	55050.3	30.2527	47043.9	-47042.9	1	6905.73	0.983913	1.10546e+06	1.11237e+06	69.2243	6.22313e-05	34.0075	1.25043e+06	1.73426	1.92069
1175	1				0.954002	0.759099	785.722	-53083	83.2132	44692.5	-41871.6	55903.9	30.3849	45321.7	-45320.7	1.00001	6629.07	0.984426	1.096e+06	1.10263e+06	69.3934	6.29344e-05	34.2803	1.24399e+06	1.73364	1.9242
1185	1				0.954604	0.759578	764.181	-53740.3	83.5042	45212.1	-42705.2	56247.2	30.4378	44631.6	-44630.6	1	6518.88	0.984633	1.0922e+06	1.09872e+06	69.4609	6.32196e-05	34.3904	1.2414e+06	1.7334	1.92562
1185	1				0.954604	0.759578	764.181	-53740.3	83.5042	45212.1	-42705.2	56247.2	30.4378	44631.6	-44630.6	1	6518.88	0.984633	1.0922e+06	1.09872e+06	69.4609	6.32196e-05	34.3904	1.2414e+06	1.7334	1.92562
1200	1				0.955512	0.760301	732.283	-54731.8	83.9378	45993.6	-43961	56764.3	30.5172	43595	-43594	1.00001	6354.11	0.984945	1.08649e+06	1.09285e+06	69.5618	6.36519e-05	34.5569	1.23751e+06	1.73305	1.92776
1250	1				0.958593	0.762753	629.668	-58083	85.3599	48616.9	-48193.6	58506.2	30.782	40128.2	-40127.2	1	5808.99	0.986003	1.06732e+06	1.07313e+06	69.8961	6.51328e-05	35.1226	1.22445e+06	1.73197	1.93502
1300	1				0.961757	0.76527	533.051	-61504.5	86.7487	51268.8	-52496.5	60276.9	31.0474	36643.3	-36642.3	1	5269.73	0.987086	1.04795e+06	1.05322e+06	70.2279	6.66791e-05	35.706	1.21126e+06	1.73101	1.94249
1350	1				0.965008	0.767857	442.822	-64994.7	88.1075	53950.4	-56868	62077.2	31.3136	33140.5	-33139.5	0.999998	4735.81	0.988197	1.02838e+06	1.03311e+06	70.5576	6.82961e-05	36.3088	1.19792e+06	1.73018	1.95016
1400	1				0.968349	0.770516	359.401	-68552.1	89.4392	56662.7	-61306.8	63908.1	31.5808	29619.9	-29618.9	1	4206.76	0.989336	1.00859e+06	1.0128e+06	70.8857	6.99901e-05	36.9327	1.18443e+06	1.72948	1.95805
1450	1				0.971787	0.773251	283.243	-72175.5	90.7464	59406.8	-65811.5	65770.8	31.8494	26081.4	-26080.4	0.999999	3682.17	0.990506	988585	992267	71.2125	7.17674e-05	37.5796	1.17079e+06	1.72892	1.96617
1500	1				0.975325	0.776066	214.834	-75863.8	92.0317	62183.8	-70381.1	67666.5	32.1194	22525.1	-22524.1	1	3161.7	0.991707	968356	971518	71.5382	7.36355e-05	38.2516	1.157e+06	1.7285	1.97453
1550	1				0.978971	0.778967	154.704	-79615.7	93.2973	64995.1	-75014.4	69596.4	32.3911	18950.9	-18949.9	0.999998	2645.03	0.992941	947896	950541	71.8631	7.56023e-05	38.951	1.14304e+06	1.72822	1.98315
1600	1				0.982729	0.781957	103.429	-83430.5	94.5453	67842	-79710.5	71562.1	32.6647	15358.7	-15357.7	0.999996	2131.89	0.994209	927198	929329	72.1876	7.76771e-05	39.6802	1.12892e+06	1.72809	1.99205
1650	1				0.986607	0.785043	61.6332	-87307.3	95.778	70726.3	-84468.6	73565	32.9403	11748.6	-11747.6	1	1622.02	0.995515	906251	907873	72.5117	7.98698e-05	40.4422	1.11463e+06	1.72812	2.00123
1667	1				0.987954	0.786115	49.702	-88639.4	96.1939	71715.7	-86100.4	74254.8	33.0345	10517.1	-10516.1	1	1449.38	0.995968	899072	900521	72.6218	8.06442e-05	40.7093	1.10973e+06	1.72816	2.00442
1667	1				0.987954	0.786115	49.702	-88639.4	96.1939	71715.7	-86100.4	74254.8	33.0345	10517.1	-10516.1	1	1449.38	0.995968	899072	900521	72.6218	8.06442e-05	40.7093	1.10973e+06	1.72816	2.00442
1700	1				0.990611	0.78823	30.002	-91245.4	96.997	73649.5	-89288.1	75606.9	33.2182	8120.49	-8119.49	0.999997	1115.21	0.996861	885048	886163	72.8356	8.21921e-05	41.2401	1.10016e+06	1.72831	2.01072
1750	1				0.994752	0.791524	9.28569	-95244.2	98.2045	76613.6	-94168.1	77689.7	33.4984	4474.2	-4473.2	0.999998	611.247	0.998247	863578	864189	73.1596	8.46569e-05	42.0774	1.08551e+06	1.72866	2.02054
1811	1				0.999999	0.795699	4.75326e-07	-100204	99.6644	80288.2	-100203	80289	33.8439	1	0	1	0	1	837006	837006	73.5552	8.78789e-05	43.1585	1.06737e+06	1.72934	2.033
1900	1				1.00808	0.802128	21.3308	-107599	101.775	85773	-109167	84205	34.3558	-6574.73	6575.73	0.999998	-885.344	1.00269	797446	796560	74.1334	9.30668e-05	44.8707	1.04036e+06	1.73084	2.0522
2000	1				1.01783	0.809891	101.655	-116132	104.13	92128.2	-119463	88797.5	34.9433	-14034	14035	0.999998	-1871.91	1.00591	751781	749909	74.7856	9.97262e-05	47.0238	1.00916e+06	1.73333	2.07541

## Sheet: PRESSURE calculation
-100204	Uo		Liquid-Fe			x	V	Ex	FreeEnergy	Entropy	InEnergy	GibbsEnergy	Enthalpy	Cv	Px	Pthermal	Preal	KTthermal	x^(1/3)	KTx	KT	dPdT	alpha	Cp	Ks	gam	gamV
1	nn
0.7957	Vo	7.01898	ρo
837	Ko	55.85	mw
5.97	kk
2	k	7.455	η
263	QE
3	mE
2.033	γo
1.168	β
0	γ∞
198	eo
0.884	g	8.31451	R
2.12	as	1811	Tmelt
TK	V cm3mol-1				PGPa	x=V/V0	V Jbar-1	Ex	FreeEnergy	Entropy	InEnergy	GibbsEnergy	Enthalpy	Cv	Px	Pthermal	Preal	KTthermal	x^(1/3)	KTx	KT	dPdT	alpha	Cp	Ks	gam	gamV
1811	7.957				2.78777e-14	1	0.7957	4.30977e-26	-100204	99.6645	80288.3	-100204	80288.3	33.8439	2.78777e-10	0	2.78777e-10	0	1	837000	837000	73.5552	8.78795e-05	43.1586	1.06736e+06	1.72934	2.033
1811	7.55915				4.99823	0.95	0.755915	937.419	-99266.6	96.7482	75944.3	-61484.2	113727	33.4376	49982.3	0	49982.3	0	0.983048	1.12156e+06	1.12156e+06	73.0437	6.51272e-05	39.95	1.33999e+06	1.65128	1.91478
1811	7.1613				12.0237	0.9	0.71613	4244.94	-95959.1	93.8527	74008.2	-9853.72	160114	33.0268	120237	0	120237	0	0.965489	1.48991e+06	1.48991e+06	72.5067	4.86652e-05	37.603	1.69635e+06	1.57218	1.7976
1811	6.76345				21.8626	0.85	0.676345	10876.3	-89327.7	90.9792	75435.6	58538.6	223302	32.6109	218626	0	218626	0	0.947268	1.96951e+06	1.96951e+06	71.9411	3.65274e-05	35.8296	2.1639e+06	1.49205	1.68151
1811	6.3656				35.6408	0.8	0.63656	22161.2	-78042.8	88.1288	81558.4	148833	308434	32.1893	356408	0	356408	0	0.928318	2.59834e+06	2.59834e+06	71.3435	2.74573e-05	34.4476	2.78063e+06	1.41085	1.56656
1811	5.96775				54.9952	0.75	0.596775	39971.8	-60232.2	85.3029	94251.3	267966	422449	31.7613	549952	0	549952	0	0.90856	3.42978e+06	3.42978e+06	70.71	2.06165e-05	33.3368	3.59991e+06	1.3286	1.45281
1811	5.5699				82.3444	0.7	0.55699	66975.9	-33228.1	82.5029	116185	425422	574835	31.3259	823444	0	823444	0	0.887904	4.53999e+06	4.53999e+06	70.0359	1.54265e-05	32.4157	4.69793e+06	1.24527	1.34033
1811	5.17205				121.331	0.65	0.517205	107028	6824.24	79.7307	151217	634356	778749	30.8823	1.21331e+06	0	1.21331e+06	0	0.866239	6.03981e+06	6.03981e+06	69.316	1.14765e-05	31.6274	6.18554e+06	1.16088	1.22919
1811	4.7742				177.566	0.6	0.47742	165793	65588.7	76.9881	205014	913324	1.05275e+06	30.4292	1.77566e+06	0	1.77566e+06	0	0.843433	8.09394e+06	8.09394e+06	68.5437	8.46852e-06	30.9311	8.22744e+06	1.07542	1.11948
